# Supplementary material for: Abortive Autophagy Induces Endoplasmic Reticulum Stress and Cell Death in Cancer Cells
Source: PLoS One. 2012 Jun 26;7(6):e39400. doi: 10.1371/journal.pone.0039400 (PMC3383753; doi:10.1371/journal.pone.0039400)
Supplement: Table S1 — List of positive hits from the siRNA library screening of the human kinome for modulators of viability in cancer cell lines of different lineages. (XLS) [file pone.0039400.s010.xls]

## Sheet: Table S1
Table S1. List of positive hits from the siRNA library screening of the human kinome for modulators of viability in cancer cell lines of different lineages.
MDA-MB-231		MDA-MB-468		SKOV3		OVCAR3			Hits from multiple cell lines
Gene name	z-score	Gene name	z-score	Gene name	z-score	Gene name	z-score		3 times	2 times
COPB2	-3.63	RPS6KA2	-3.52	CHEK1	-4.784	WEE1	-3.85		AKT2	AVPR1B
WEE1	-2.58	PLK3	-3.08	JAK2	-4.183	ERN1	-2.84		CHEK1	CNKSR1
BRAF	-2.35	AKT2	-3	WEE1	-4.072	JAK2	-2.82		COPB2	DGUOK
RPS6KA2	-2.23	MAP3K4	-2.96	AVPR1B	-3.324	CHEK1	-2.68		RPS6KA2	INSRR
SRC	-2.19	ADCK4	-2.65	MAP2K3	-3.316	CSNK2B	-2.59		WEE1	JAK2
ACK1	-2.12	INSRR	-2.42	DGKE	-3.254	TRIM	-2.57		PRKAR2B	TAF1L
CNKSR1	-2.11	COPB2	-2.41	RAPGEF3	-3.148	TYRO3	-2.56
CHEK1	-2.08	RFK	-2.39	DKFZp434C1418	-2.979	GSK3A	-2.42
		GSG2	-2.34	COPB2	-2.957	PRKAR2B	-2.4146
		PIK3CB	-2.32	PRKD2	-2.906	PI4KII	-2.4
		DGUOK	-2.3	PRKAR2B	-2.795	RPS6KA4	-2.36
		MAP4K2	-2.1	AKAP11	-2.793	JAK1	-2.31
		TAF1L	-2.08	NTRK3	-2.705	PRPSAP1	-2.28
		MAP3K8	-2.02	INSRR	-2.649	AKT2	-2.23
		PRKAR2B	-2.02	AKT2	-2.636	C6ORF199	-2.14
				PIK4CA	-2.597	MUSK	-2.11
				DGUOK	-2.525	RIPK3	-2.11
				NME2	-2.485	FLJ13052	-2.1
				SAST	-2.48	CNKSR1	-2.05
				PIK4CB	-2.458	STYK1	-2.04
				RPS6KA2	-2.434	FLJ25006	-2.03
				TPK1	-2.385	PKN3	-2.03
				NME4	-2.378	AVPR1B	-2.01
				MARK2	-2.373
				MAPK8IP3	-2.37
				PRKAR1A	-2.363
				TLR4	-2.336
				MATK	-2.305
				PMVK	-2.304
				PACSIN1	-2.266
				MET	-2.247
				YWHAH	-2.236
				MAPK14	-2.199
				PKIB	-2.155
				STK24	-2.152
				NEK11	-2.139
				UMP-CMPK	-2.137
				TAF1L	-2.136
				NLK	-2.12
