# Supplementary material for: Abortive Autophagy Induces Endoplasmic Reticulum Stress and Cell Death in Cancer Cells
Source: PLoS One. 2012 Jun 26;7(6):e39400. doi: 10.1371/journal.pone.0039400 (PMC3383753; doi:10.1371/journal.pone.0039400)
Supplement: Table S2 — List of Accell siRNA pools used to screen for autophagy modulators in cancer cell lines of different lineages. (XLS) [file pone.0039400.s011.xls]

## Sheet: Table S2
	Table S2. List of Accell siRNA pools (RNAi Global Plate, G-201000, lot 80103) used to screen for autophagy modulators in cancer cell lines of different lineages
Order Number	Gene	Accession Number	Sequence
	Accell GAPD Pool
	Accell Cyclophilin Pool
	Accell Green Cyclophilin Control siRNA
	Accell Non-targeting Pool
	Accell Non-targeting siRNA #1
	Accell Non-targeting siRNA #2
	Accell Non-targeting siRNA #3
	Accell Non-targeting siRNA #4
149978	ABL1	NM_005157	GCGUGAGCUAUGUGGAUUC
149978	ABL1	NM_005157	GUCUUAGGCUAUAAUCACA
149978	ABL1	NM_005157	GUGAUGUGCCACUAUAUUU
149978	ABL1	NM_005157	CCAUGGAGGUGGAAGAGUU
149978	AKT1	NM_001014431	CUAUUGUGAAGGAGGGUUG
149978	AKT1	NM_001014431	GUGCCAUGAUCUGUAUUUA
149978	AKT1	NM_001014431	GUAUUUUGAUGAGGAGUUC
149978	AKT1	NM_001014431	GGUUUAAAUUUGUUAUUGU
149978	AKT2	NM_001626	CCCUGGUGGUCAUAAAAUA
149978	AKT2	NM_001626	GCAUCAUAAAUUGGUAGUU
149978	AKT2	NM_001626	GCUUUGUGAUGGAGUAUGC
149978	AKT2	NM_001626	GUUUGAACUUAGAGUCUUA
149978	RHOA	NM_001664	CUAUGAUUAUUAACGAUGU
149978	RHOA	NM_001664	CUAUAAUUUACCUAAGAUU
149978	RHOA	NM_001664	CCCUUAUGCGGUUAAUUUU
149978	RHOA	NM_001664	GCAUCUGGCUCUAAUUCAC
149978	ATP1A1	NM_001001586	UCAAGAAGCUAAAAGUUCA
149978	ATP1A1	NM_001001586	CGGAAAGACUGAAAGAAUA
149978	ATP1A1	NM_001001586	CCAUGAAGCUGAUACGACA
149978	ATP1A1	NM_001001586	CCUUCUUCGUCAGUAUCGU
149978	ATR	NM_001184	UUCCUGAUCUUAAUCGUUU
149978	ATR	NM_001184	GAAAUGGCUUUAAAUACGU
149978	ATR	NM_001184	GCUUAAGUCUGAUUUGCUA
149978	ATR	NM_001184	GGUUCUUACUCGUAUUAUU
149978	BCL2	NM_000657	UGAAGUACAUCCAUUAUAA
149978	BCL2	NM_000657	UUGUGGCCUUCUUUGAGUU
149978	BCL2	NM_000657	GGGAGAUAGUGAUGAAGUA
149978	BCL2	NM_000657	CCCUGUGGAUGACUGAGUA
149978	CASP3	NM_032991	CCGACAAGCUUGAAUUUAU
149978	CASP3	NM_032991	GUGCCAUGCUGAAACAGUA
149978	CASP3	NM_032991	GGAGCAGUUUUGUUUGUGU
149978	CASP3	NM_032991	CCCUGGACAACAGUUAUAA
149978	CCNB1	NM_031966	CAAUUGAUGUAUAUGUUUA
149978	CCNB1	NM_031966	GUGCCAUCUGUACAUAUUA
149978	CCNB1	NM_031966	CUAAGAGCUUUAAACUUUG
149978	CCNB1	NM_031966	GCCUGAGCCUAUUUUGGUU
149978	CDC2	NM_033379	CCAUGGAUCUGAAGAAAUA
149978	CDC2	NM_033379	UCCUAGUACUGCAAUUCGG
149978	CDC2	NM_033379	GAGUUGUGUAUAAGGGUAG
149978	CDC2	NM_033379	UCCAUAUUUUAAUGAUUUG
149978	CDC25A	NM_201567	GGAUGGCCUUCAGAUUAUA
149978	CDC25A	NM_201567	CUGGGAAACAUCAGGAUUU
149978	CDC25A	NM_201567	CCUUGAAAAUCCUAUGAGA
149978	CDC25A	NM_201567	GGUUUAUCAUGUUUUAAUU
149978	CDC25B	NM_021872	CCAUCAUUUUCCAUAUCCU
149978	CDC25B	NM_021872	GGAUAAGUUUGUGAUUGUA
149978	CDC25B	NM_021872	CUGUUGAGUUAGUUAAGUU
149978	CDC25B	NM_021872	GCUUCUUGUUUCCUUGUUA
149978	CDC25C	NM_022809	GUCUGAUUGAGAAGUUUUA
149978	CDC25C	NM_022809	GCCAAACCCAAGAUUAUUA
149978	CDC25C	NM_022809	GGCUUAUGUUUAAAGAAGA
149978	CDC25C	NM_022809	GCCUUAAACUUAUAUAGUC
149978	CDK2	NM_052827	GAAGGAUGAACAAUUAUAU
149978	CDK2	NM_052827	CCAUAGGAGUUAGAAGUUA
149978	CDK2	NM_052827	CUUCUAUGCCUGAUUACAA
149978	CDK2	NM_052827	UUAGUAUUCUUAGUUGUUC
149978	CDK4	NM_000075	CCUUUAUCUCUGAGGCUAU
149978	CDK4	NM_000075	CCAUCAGCACAGUUCGUGA
149978	CDK4	NM_000075	GGCUGAAAUUGGUGUCGGU
149978	CDK4	NM_000075	CUUACACCCGUGGUUGUUA
149978	CDK5	NM_004935	CCUCGAUCCUGAGAUUGUA
149978	CDK5	NM_004935	CGAGAAACUGGAAAAGAUU
149978	CDK5	NM_004935	CCUUUGUGGACUUUAUUUA
149978	CDK5	NM_004935	CUAUAAGCCCUAUCCGAUG
149978	CDK6	NM_001259	GUAGGAUCUUGUUUUCGUA
149978	CDK6	NM_001259	GUAACAUGAUUAGUAGAUU
149978	CDK6	NM_001259	GUAGUGAGUAAAAUUCAUU
149978	CDK6	NM_001259	CUUAUACCCCAAAUGAUUA
149978	CDK7	NM_001799	GUGUAGUCUUCCAGAUUAU
149978	CDK7	NM_001799	GGCUUAUUCUUAUUUAAUC
149978	CDK7	NM_001799	UGAUCAGCUAACAAGAAUA
149978	CDK7	NM_001799	CCUUGAUGCUUUUGGACAU
149978	CDK9	NM_001261	CCGUUAGAAUUAAAAGUUG
149978	CDK9	NM_001261	CGUCCAUGUUCGAGUACUU
149978	CDK9	NM_001261	CCUUCAGCUUCUAAAACAC
149978	CDK9	NM_001261	CUCUCAUGCAUAUUUUAUU
149978	CDKN1A	NM_000389	CUCUGGCAUUAGAAUUAUU
149978	CDKN1A	NM_000389	CCAGCAUGACAGAUUUCUA
149978	CDKN1A	NM_000389	GCCUUAGUCUCAGUUUGUG
149978	CDKN1A	NM_000389	CGACUGUGAUGCGCUAAUG
149978	CDKN1B	NM_004064	GUGUUGGGUAGAAUAGGUU
149978	CDKN1B	NM_004064	GGCUAUGCUUAAAAGGUUG
149978	CDKN1B	NM_004064	UUGGGAGUUUUGAAUGUUA
149978	CDKN1B	NM_004064	GGAAGGGUUUGAAUUGUUU
149978	CDKN3	NM_005192	CCAUCAAGCAAUACAAUUA
149978	CDKN3	NM_005192	CCAGCAAUGUGGAAUUAUC
149978	CDKN3	NM_005192	CUAGCAUAAUUUGUAUUGA
149978	CDKN3	NM_005192	GUUGUAAAUUUAAAGAUGU
149978	CHEK1	NM_001274	GUAGUAAAAUUCUAUGGUC
149978	CHEK1	NM_001274	GGUUUAUCUGCAUGGUAUU
149978	CHEK1	NM_001274	GGGAUAACCUCAAAAUCUC
149978	CHEK1	NM_001274	GGAUGAUAAAAUAUUGGUU
149978	CHUK	NM_001278	CCUUUGUAGUUUAGUAGUA
149978	CHUK	NM_001278	CUUUCUUUACUAAGUGAUA
149978	CHUK	NM_001278	CUGUGAUAGCUAUAUGGUU
149978	CHUK	NM_001278	CCACUAUGCUGAGGUUGGU
149978	COPB	NM_016451	GUGUGGUUCUCAGUGAUAU
149978	COPB	NM_016451	CUUUCAUGCUAUUAAAUCU
149978	COPB	NM_016451	GUUCCAUAUUUGGUGAAGA
149978	COPB	NM_016451	GCUAGAACCUUUAAUGCCA
149978	MAPK14	NM_139013	CUCCGAGGUCUAAAGUAUA
149978	MAPK14	NM_139013	CCAUCAUUCAUGCGAAAAG
149978	MAPK14	NM_139013	CUACAGAGAACUGCGGUUA
149978	MAPK14	NM_139013	UGAUUGGUCUGUUGGACGU
149978	CTNNB1	NM_001904	CUCACUUGCAAUAAUUAUA
149978	CTNNB1	NM_001904	GUUGUAAACUUGAUUAACU
149978	CTNNB1	NM_001904	UUAGUAAAUAUAAUGAGGA
149978	CTNNB1	NM_001904	CCAUCAUCGUGAGGGCUUA
149978	EGFR	NM_201283	GUCUUAUCUAACUAUGAUG
149978	EGFR	NM_201283	UCACUCUCCAUAAAUGCUA
149978	EGFR	NM_201283	GUAACAAGCUCACGCAGUU
149978	EGFR	NM_201283	GGAUAUUCUGAAAACCGUA
149978	ERBB2	NM_004448	CCGAUGUAUUUGAUGGUGA
149978	ERBB2	NM_004448	CCAAUAUCCAGGAGUUUGC
149978	ERBB2	NM_004448	CCCUCAUCCACCAUAACAC
149978	ERBB2	NM_004448	GGAGAGAGUUCUGAGGAUU
149978	FRAP1	NM_004958	GCAGAAUUGUCAAGGGAUA
149978	FRAP1	NM_004958	CUCUUAAACUUGGCUGAAU
149978	FRAP1	NM_004958	GCCCUAAAUAAGAAAGCUA
149978	FRAP1	NM_004958	CCAGUCAGUCGAAAUUUUG
149978	GSK3B	NM_002093	UCGCCAUCAAGAAAGUAUU
149978	GSK3B	NM_002093	UCCUCAUGCUCGGAUUCAA
149978	GSK3B	NM_002093	GAUUUAUGUCAAGUUGUAU
149978	GSK3B	NM_002093	CCAAUAUUUCCAGGGGAUA
149978	HIF1A	NM_181054	GUAUUAUUCAGCACGACUU
149978	HIF1A	NM_181054	CCCACAUACAUAAAGAAAC
149978	HIF1A	NM_181054	CGCUCAAUUUAUGAAUAUU
149978	HIF1A	NM_181054	GUGAUAUGGUCAAUGAAUU
149978	IKBKB	NM_001556	GUGGUGAGCUUAAUGAAUG
149978	IKBKB	NM_001556	GCAAGGAGAACAGAGGUUA
149978	IKBKB	NM_001556	GCAUCUAGCAGUAUUAUUA
149978	IKBKB	NM_001556	GUGUGAAACAUGUAUUAAC
149978	ILK	NM_001014794	GUGUAAUGAUUGAUGAGGA
149978	ILK	NM_001014794	GUAACAAGUAUGGAGAGAU
149978	ILK	NM_001014794	GCACCAAUUUCGUCGUGGA
149978	ILK	NM_001014794	GCCAGAAUCUCAACCGUAU
149978	KIF11	NM_004523	GAGUGAUAAUUAAAGGUUU
149978	KIF11	NM_004523	GCAUUAGAUACCAUUACUA
149978	KIF11	NM_004523	GUAGUGUCCAGGAAAAUAU
149978	KIF11	NM_004523	CUACUAAACAGAUUGAUGU
149978	LCK	NM_001042771	CCAUUAACUACGGGACAUU
149978	LCK	NM_001042771	UUGAAGAGCGGAAUUAUAU
149978	LCK	NM_001042771	GAGAGGUGGUGAAACAUUA
149978	LCK	NM_001042771	CUGCCAUUAUCCCAUAGUC
149978	MDM2	NM_006879	CCAUUGCUUUUGAAGUUAU
149978	MDM2	NM_006879	GCCUCAAUUCACAUAGAUU
149978	MDM2	NM_006879	CUCUUUAGUAUAAUUGACC
149978	MDM2	NM_006879	UAUUAUGACUAAACGAUUA
149978	MAP3K5	NM_005923	CUUUCAGUGAGAAUGGUUU
149978	MAP3K5	NM_005923	GCACAAAUACUGAAGAUUC
149978	MAP3K5	NM_005923	CGUUUAUGUACUACUGAAC
149978	MAP3K5	NM_005923	CCAUGGAGCUUCUUGGUUC
149978	MET	NM_000245	CCUGCAAUCUACAAGGUUU
149978	MET	NM_000245	CUGUUGUCAUCAGAAGAUA
149978	MET	NM_000245	GCAUGAAGCAGGAAGGAAC
149978	MET	NM_000245	UUUUCAUGUUAGAUGGGAU
149978	MYC	NM_002467	CGAUGUUGUUUCUGUGGAA
149978	MYC	NM_002467	CGGUGCAGCCGUAUUUCUA
149978	MYC	NM_002467	CCCUCAACGUUAGCUUCAC
149978	MYC	NM_002467	GUACUAUAAACCCUAAUUU
149978	NCK1	NM_006153	CCCUUUGCUUCUAAUAUUA
149978	NCK1	NM_006153	CAGUCGUGCUUGAUUGGAA
149978	NCK1	NM_006153	GCAGGAAGAUCAAUGGUAU
149978	NCK1	NM_006153	CCAUUAACUUCAGGUUUGG
149978	PLK1	NM_005030	UGUGGGACUCCUAAUUACA
149978	PLK1	NM_005030	CUGUCCUUUCCUUGGCUUU
149978	PLK1	NM_005030	CCAAGGUUUUCGAUUGCUC
149978	PLK1	NM_005030	CCAUAUGAAUUGUACAGAA
149978	PPP2CA	NM_002715	CCAUGAACCAUAUAUCGAC
149978	PPP2CA	NM_002715	CUCGUGAAUACAAUUUAAC
149978	PPP2CA	NM_002715	GCGCUAUUUGUAGUUACUU
149978	PPP2CA	NM_002715	CUUGUAGCUCUUAAGGUUC
149978	PPP3CA	NM_000944	CAAAUUACUUAGAUGUAUA
149978	PPP3CA	NM_000944	GCUAUAAACUGAAUUAGGC
149978	PPP3CA	NM_000944	GGACAAUUCUUUGAUUUGA
149978	PPP3CA	NM_000944	GGCUUAGACCGAAUUAAUG
149978	PPP3CB	NM_021132	CUGUAAAACUUGACGUAUU
149978	PPP3CB	NM_021132	UUAUUGACCUGUAUUGAUU
149978	PPP3CB	NM_021132	GCGGAACCAUCUAUUGUUU
149978	PPP3CB	NM_021132	GGUUCACACAUUUAAGUUU
149978	PPP3CC	NM_005605	GAAGUAGCCUUAAAGAUAA
149978	PPP3CC	NM_005605	GCUGUAUUUAUGGAGUUUA
149978	PPP3CC	NM_005605	CCAUCACUUAUUACAAUUU
149978	PPP3CC	NM_005605	CCUGCAGUUUGUGAAUUUU
149978	PPP3R1	NM_000945	GCAUGUAGAUCAAUUUAAA
149978	PPP3R1	NM_000945	GGAUGGAGAUGGAAGAAUA
149978	PPP3R1	NM_000945	GUUUUAUAUAUAGAUAGAA
149978	PPP3R1	NM_000945	GUCUGUAACUUUAUUUAUA
149978	PPP3R2	NM_147180	GCCUGUACCCCAAAUGUUA
149978	PPP3R2	NM_147180	UGUGCAUGUUUGAGGGGUA
149978	PPP3R2	NM_147180	UAUUUGGGUUAAAAGAAUC
149978	PPP3R2	NM_147180	GCAGGAGGUUUAAGAAGUU
149978	PRKCA	NM_002737	GCAUCAGCCUCUACCGAUU
149978	PRKCA	NM_002737	GUAGGAAAAUUUAAGGAAC
149978	PRKCA	NM_002737	GCGUCCUGUUGUAUGAAAU
149978	PRKCA	NM_002737	GGAUCGAACAACAAGGAAU
149978	PRKDC	NM_001081640	UCAUUGUGUUUAUUGGAUC
149978	PRKDC	NM_001081640	GGAAGAAGCUCAUUUGAUU
149978	PRKDC	NM_001081640	CGAUCAACACGGAAUUAUU
149978	PRKDC	NM_001081640	CUUUUACAUAGCAUGGUUA
149978	MAPK1	NM_138957	CCAUGAUCACACAGGGUUC
149978	MAPK1	NM_138957	CGAGUAGCUAUCAAGAAAA
149978	MAPK1	NM_138957	GAAAGAUGUAUAUAUAGUA
149978	MAPK1	NM_138957	UCAGAGGGUUAAAAUAUAU
149978	MAPK3	NM_002746	CCUGCGACCUUAAGAUUUG
149978	MAPK3	NM_002746	GGAGGACCUGAAUUGUAUC
149978	MAPK3	NM_002746	CCCUGACCCGUCUAAUAUA
149978	MAPK3	NM_002746	CAUUCUGGCUGAGAUGCUC
149978	MAPK8	NM_139049	CGGUUAGUCAUUGAUAGAA
149978	MAPK8	NM_139049	CUCAGGAGCUCAAGGAAUA
149978	MAPK8	NM_139049	GGAAAGAAUUGAUAUAUAA
149978	MAPK8	NM_139049	CCAGUAAUAUAGUAGUAAA
149978	MAP2K1	NM_002755	GUAUAGUGCCUAAAAUUGU
149978	MAP2K1	NM_002755	UCUGGAAUUUCAAGAUUUU
149978	MAP2K1	NM_002755	GUGUGGUGUUCAAGGUCUC
149978	MAP2K1	NM_002755	CUUUUAUCAAGAGAUCUGA
149978	PRKR	NM_002759	UUAUUGACAACAACGAAUU
149978	PRKR	NM_002759	CGCUAAACUUGCAUAUCUU
149978	PRKR	NM_002759	GGGAUGGAUUUGAUUAUGA
149978	PRKR	NM_002759	GCGUGAAGUAAAAGCAUUG
149978	PTEN	NM_000314	CUUACAUGUCUGAAGUUAC
149978	PTEN	NM_000314	CCUUGACAUUUGAAUAUCC
149978	PTEN	NM_000314	UUAAGAUCCACAAAUGAAG
149978	PTEN	NM_000314	CUCUUAGUGUUAUAAACUC
149978	PTK2	NM_005607	CAAUCAAUUUUCGACGUUU
149978	PTK2	NM_005607	CUUUGAUCCUGUAUGCCUA
149978	PTK2	NM_005607	GCCUUAUGACGAAAUGCUG
149978	PTK2	NM_005607	CUUUGAAGUUGGGUUGUCU
149978	RAF1	NM_002880	CGCUUAGAUUGGAAUACUG
149978	RAF1	NM_002880	GCAUCGUAUUGUAUGAACU
149978	RAF1	NM_002880	CCCUCAAUUAUGUUAUUUU
149978	RAF1	NM_002880	UUAGUAAGCUAUAUAAGAA
149978	RB1	NM_000321	GCUUUGAUAUUGAAGGAUC
149978	RB1	NM_000321	CAUUGGUGCUAAAAGUUUC
149978	RB1	NM_000321	UCGUCAGGCUUGAGUUUGA
149978	RB1	NM_000321	CUUGUAACAUCUAAUGGAC
149978	ROCK1	NM_005406	GUAUUGGACAUAGAUAAAC
149978	ROCK1	NM_005406	CUCGGAUUCUACAAGUGUU
149978	ROCK1	NM_005406	CUAGUAAUUUUGAUGACUU
149978	ROCK1	NM_005406	CUACAAACUUAAAUCAUUA
149978	SRC	NM_198291	GGGGUAUCCAGAAUUGGUU
149978	SRC	NM_198291	GCAUAUUGUCUGAUUAAAC
149978	SRC	NM_198291	CGUCCAUAUUUAACAUGUA
149978	SRC	NM_198291	CUUUCAUACGUCUUUAUUA
149978	MAP3K7	NM_145333	CGCUUAGAAUCAAAAUUGU
149978	MAP3K7	NM_145333	GGGCUGUUCAUAAUGGUAC
149978	MAP3K7	NM_145333	CUCUAAUAUUAAUCUCUUA
149978	MAP3K7	NM_145333	GAACCAUCCUAAUAUUGUA
149978	TP53	NM_000546	UGCUCAGGGUCAAUUUCUU
149978	TP53	NM_000546	CUCUUGUAUAUGAUGAUCU
149978	TP53	NM_000546	CCCUCACUGUUGAAUUUUC
149978	TP53	NM_000546	GGUUAAUGAAAUAAUGUAC
149978	TTK	NM_003318	GCAAUACCUUGGAUGAUUA
149978	TTK	NM_003318	GUGUCAGAUGAAAAGAGUU
149978	TTK	NM_003318	UGCUAAAGCUAAUUGAUUU
149978	TTK	NM_003318	UCCCUAUGUUCAAAUUCAA
149978	VIL2	NM_003379	CGUGUAAACAGGAUUAUUA
149978	VIL2	NM_003379	GUGGGAUGCUCAAAGAUAA
149978	VIL2	NM_003379	CCCUUGGACUGAAUAUUUA
149978	VIL2	NM_003379	GGCUGAUCCCUCAAAGAGU
149978	WEE1	NM_003390	UGCUUAUACAGAAUGAAUA
149978	WEE1	NM_003390	UCAUGUAGUUCGAUAUUUC
149978	WEE1	NM_003390	CCGGUAUACAACAGAAUUU
149978	WEE1	NM_003390	GCUUGAGGUAUAUUCAUUC
149978	CDC14B	NM_001077181	GUGGGUGGUUUAAUGAUUG
149978	CDC14B	NM_001077181	GUUGCAUGUUGUAAGACCA
149978	CDC14B	NM_001077181	CUCUCAAGCUGAAUGACAA
149978	CDC14B	NM_001077181	UCAUGUAAUUAAAAGUAUU
149978	CDC14A	NM_033313	UUUGCUACUUUAAGGAAUA
149978	CDC14A	NM_033313	GCAAAAUUGAGAAUGGUUA
149978	CDC14A	NM_033313	CUUUCUGGCCUAGAUGAUA
149978	CDC14A	NM_033313	GCAGUAAUCUAUUUAAAGA
149978	AURKB	NM_004217	GGCAGAUGCUCUAAUGUAC
149978	AURKB	NM_004217	CCACGAUCAUGGAGGAGUU
149978	AURKB	NM_004217	CCAAACUGCUCAGGCAUAA
149978	AURKB	NM_004217	CCUGCGUCUCUACAACUAU
149978	CHEK2	NM_145862	UUUUGAUGCAGAAGAUUAU
149978	CHEK2	NM_145862	CGAACAUACAGCAAGAAAC
149978	CHEK2	NM_145862	CUCAGGAACUCUAUUCUAU
149978	CHEK2	NM_145862	GAAUAUUGCUUUGAUGAAC
149978	CDC14C	XM_001125780	GUUGGAUGCUACAUGGUUA
149978	CDC14C	XM_001125780	CUAUUUUCGUCAGAGGUUA
149978	CDC14C	XM_001125780	GAUUUAAAUUGGAUAAUAC
149978	CDC14C	XM_001125780	GCUACAUCAUGAAGCAUUA
