# Supplementary material for: Abortive Autophagy Induces Endoplasmic Reticulum Stress and Cell Death in Cancer Cells
Source: PLoS One. 2012 Jun 26;7(6):e39400. doi: 10.1371/journal.pone.0039400 (PMC3383753; doi:10.1371/journal.pone.0039400)
Supplement: Table S3 — List of z-scores from the Accell siRNA library screening for modulators of autophagy in cancer cell lines of different lineages. (XLS) [file pone.0039400.s012.xls]

## Sheet: Table S3
Table S3. List of z-scores from the Accell siRNA library screening for modulators of autophagy in cancer cell lines of different lineages
MDA-MB231		U2OS		SKOV3
Gene name or drug	z-score	Gene name or drug	z-score	Gene name or drug	z-score
Cells only	-0.618895	Cells only	-0.578294	Cells only	-0.458231
Mock	-0.987362	Mock	-0.704702	Mock	0.442803
DMSO	-0.33701	DMSO	1.09077	DMSO	-0.576842
2DG	-0.644702	2DG	0.13534	2DG	0.6382
Rapamycin	0.903683	Rapamycin	0.716903	Rapamycin	4.72414
Imatinib	3.64237	Imatinib	4.49151	Imatinib	1.30524
Accell GAPD Pool	-0.642106	Accell GAPD Pool	0.138234	Accell GAPD Pool	0.986447
Accell Cyclophilin Pool	-0.00605652	Accell Cyclophilin Pool	-0.891374	Accell Cyclophilin Pool	0.648844
Accell Non-targeting Pool	-0.935291	Accell Non-targeting Pool	0.470028	Accell Non-targeting Pool	0.264396
Accell Non-targeting siRNA #1	-0.197034	Accell Non-targeting siRNA #1	-0.536312	Accell Non-targeting siRNA #1	0.968217
Accell Non-targeting siRNA #2	-0.517502	Accell Non-targeting siRNA #2	-0.452347	Accell Non-targeting siRNA #2	-1.17867
Accell Non-targeting siRNA #3	0.00432713	Accell Non-targeting siRNA #3	0.193758	Accell Non-targeting siRNA #3	1.33582
Accell Non-targeting siRNA #4	-0.0172546	Accell Non-targeting siRNA #4	0.20964	Accell Non-targeting siRNA #4	-0.50323
COPB1	6.23798	COPB1	6.38335	ERBB2	3.31829
PLK1	1.52014	AURKB	0.866826	FRAP1	2.32659
CDC14B	1.04249	MDM2	0.745066	ABL1	1.3672
CDC25C	0.940484	MAPK1	0.711455	COPB1	1.34401
RB1	0.813641	CDC25B	0.636232	PTK2	1.21559
FRAP1	0.766405	ILK	0.580831	CDK6	1.17706
AURKB	0.765184	NCK1	0.547836	PLK1	1.08129
CHUK	0.745027	CDC25A	0.512256	NCK1	0.997177
WEE1	0.667048	IKBKB	0.48357	CDC25B	0.797685
CASP3	0.618387	TP53	0.465842	ILK	0.763186
VIL2	0.478106	AKT2	0.422505	CCNB1	0.589769
CCNB1	0.473424	CDKN1B	0.41598	KIF11	0.584231
CHEK2	0.428224	CDC14C	0.377568	IKBKB	0.537732
SRC	0.424152	PPP3CA	0.371905	RHOA	0.537732
CDK2	0.42232	AKT1	0.34642	CHEK2	0.442082
CDK5	0.327442	CDC14A	0.289418	ATR	0.351855
PRKR	0.319094	PLK1	0.263687	PRKCA	0.298434
MAPK1	0.313801	ATR	0.209024	MAPK1	0.246743
ATR	0.299956	RB1	0.201145	PRKDC	0.208206
MAP2K1	0.299141	MAPK3	0.19462	MYC	0.193553
MAPK3	0.275727	MAPK8	0.177015	PPP2CA	0.193207
NCK1	0.259846	PRKDC	0.137618	CDKN1A	0.0908641
KIF11	0.254145	CDC14B	0.130354	MAPK3	0.0568269
CDC14C	0.236229	FRAP1	0.126538	MAPK8	0.0412506
PRKCA	0.218922	PRKR	0.0937892	PPP3CA	-0.0109014
TP53	0.200598	CHEK2	0.0811084	GSK3B	-0.0467847
MYC	0.170873	WEE1	-0.0237853	AURKB	-0.0583227
CDC25A	0.137075	CHEK1	-0.0237853	CDK4	-0.0843987
AKT2	0.121194	ATP1A1	-0.0300642	CDC25A	-0.106436
ATP1A1	0.101038	ABL1	-0.0341269	EGFR	-0.106436
CDC14A	0.0908575	PPP2CA	-0.0689684	MDM2	-0.139089
PPP3R2	0.0814919	CTNNB1	-0.0860813	CDK7	-0.163319
TTK	0.0774199	CCNB1	-0.119445	ROCK1	-0.200471
RAF1	0.0713118	MYC	-0.128433	PPP3CB	-0.224701
GSK3B	0.0346637	PPP3R1	-0.166352	VIL2	-0.243047
MAP3K7	0.0204116	PTK2	-0.201809	RAF1	-0.252739
CHEK1	0.016136	PRKCA	-0.221261	RB1	-0.312506
LCK	-0.0498307	ROCK1	-0.226924	CHUK	-0.312506
ROCK1	-0.0589928	CDK4	-0.227417	MAPK14	-0.324736
PRKDC	-0.149595	TTK	-0.243053	CASP3	-0.357735
ABL1	-0.152649	CDC2	-0.258688	CDKN1B	-0.358773
CDC2	-0.176878	KIF11	-0.262997	AKT1	-0.362466
PPP2CA	-0.197849	CASP3	-0.282942	ATP1A1	-0.36535
PPP3CC	-0.253228	CDKN3	-0.319876	TTK	-0.386926
PPP3R1	-0.268905	CDK7	-0.328863	CDC2	-0.423156
CDK6	-0.293541	HIF1A	-0.344499	CDC14B	-0.441501
CDKN3	-0.302907	GSK3B	-0.375647	CDC14A	-0.455693
BCL2	-0.305553	CDK6	-0.377124	PPP3R1	-0.521344
PTEN	-0.323063	PPP3CC	-0.402609	CDK9	-0.537498
PPP3CB	-0.355232	CDK5	-0.405318	CDKN3	-0.553305
MAPK8	-0.408576	VIL2	-0.405687	SRC	-0.567958
AKT1	-0.448278	ERBB2	-0.420214	LCK	-0.586073
PPP3CA	-0.481261	MAP2K1	-0.445207	TP53	-0.632802
ERBB2	-0.483501	CHUK	-0.466506	CDK2	-0.675608
MAP3K5	-0.496328	EGFR	-0.50147	CDC14C	-0.695915
CTNNB1	-0.526053	MAPK14	-0.534096	BCL2	-0.700992
MET	-0.528293	SRC	-0.541236	CDC25C	-0.744605
MDM2	-0.566977	LCK	-0.543822	MET	-0.762028
IKBKB	-0.591816	RHOA	-0.573123	AKT2	-0.813257
CDK4	-0.625003	CDC25C	-0.621999	CTNNB1	-0.840948
CDC25B	-0.625411	CDKN1A	-0.638743	MAP2K1	-0.879601
PTK2	-0.784626	PPP3CB	-0.681833	WEE1	-0.914099
CDKN1A	-0.887445	BCL2	-0.760134	MAP3K5	-0.949636
CDKN1B	-0.910655	RAF1	-0.792021	CHEK1	-0.949636
HIF1A	-0.920632	PPP3R2	-0.829694	PPP3R2	-1.1872
ILK	-1.07964	MAP3K7	-0.84693	MAP3K7	-1.1984
CDK7	-1.16007	MAP3K5	-0.922522	HIF1A	-1.24605
EGFR	-1.22542	CDK9	-0.962658	PTEN	-1.25724
RHOA	-1.28752	CDK2	-1.04564	PPP3CC	-1.27939
CDK9	-1.41274	MET	-1.15299	PRKR	-1.28159
MAPK14	-1.57908	PTEN	-1.20852	CDK5	-1.84453
DMSO, dimethyl sulfoxide; 2DG, 2-deoxy-D-glucose; mock, transfection reagent only
